# Supplementary material for: Recommendations for Diagnosis and Treatment of Lumbosacral Radicular Pain: A Systematic Review of Clinical Practice Guidelines
Source: J Clin Med. 2021 Jun 3;10(11):2482. doi: 10.3390/jcm10112482 (PMC8200038; doi:10.3390/jcm10112482)
Supplement: Supplementary file 1 [file jcm-10-02482-s001.zip]

Archive with 1 entries (1 files):
- jcm-1238384-SI.pdf
